# Supplementary material for: High-grade serous ovarian carcinoma organoids as models of chromosomal instability
Source: eLife. 2023 May 11;12:e83867. doi: 10.7554/eLife.83867 (PMC10174694; doi:10.7554/eLife.83867)
Supplement: Supplementary file 1. [file elife-83867-supp1.csv]

OV04 Patient ID	Treatment Line	Treatment duration (weeks)	Agent 1	Agent 2	Agent 3
47	1	15	CARBOPLATIN	PACLITAXEL
47	2	13	CISPLATIN	GEMCITABINE
47	3	18	CISPLATIN	DOXORUBICIN
47	4	22	PACLITAXEL
47	5	36	PAZOPANIB
47	6	7	CISPLATIN
75	1	19	CARBOPLATIN	PACLITAXEL
75	2	20	CARBOPLATIN	PACLITAXEL
75	3	77	PACLITAXEL
297	1	10	CARBOPLATIN
297	2	3	CARBOPLATIN
297	3	20	DOXORUBICIN
297	4	31	PACLITAXEL
297	5	23	CARBOPLATIN	DOXORUBICIN
297	6	4	LETROZOLE
297	7	7	CARBOPLATIN
333	1	19	CARBOPLATIN	PACLITAXEL
333	2	15	CARBOPLATIN	GEMCITABINE	BEVACIZUMAB
333	3	55	BEVACIZUMAB
333	4	20	CARBOPLATIN	DOXORUBICIN
333	5	15	PACLITAXEL
333	6	18	CARBOPLATIN	GEMCITABINE
333	7	7	EXEMESTANE
348	1	7	CARBOPLATIN	PACLITAXEL
348	2	9	CARBOPLATIN	PACLITAXEL
348	3	34	CARBOPLATIN	DOXORUBICIN
348	4	18	PACLITAXEL
348	5	16	CARBOPLATIN	GEMCITABINE
366	1	19	CARBOPLATIN	PACLITAXEL
366	2	14	CARBOPLATIN	PACLITAXEL
366	3	25	RUCAPARIB
366	4	6	DOXORUBICIN
366	5	44	BEVACIZUMAB
366	6	15	CISPLATIN	GEMCITABINE
366	7	17	PACLITAXEL
366	8	7	CISPLATIN	GEMCITABINE
409	1	15	CARBOPLATIN
409	2	8	PACLITAXEL
409	3		DOXORUBICIN
413	1	20	CARBOPLATIN	PACLITAXEL
413	2	30	BEVACIZUMAB
413	3	20	CARBOPLATIN	GEMCITABINE
413	4	17	PACLITAXEL
413	5	14	CARBOPLATIN	DOXORUBICIN
466	1	19	CARBOPLATIN	PACLITAXEL
466	2	5	CARBOPLATIN	DOXORUBICIN
466	3	16	CARBOPLATIN	GEMCITABINE
466	4	8	PACLITAXEL
466	5	14	CARBOPLATIN	DOXORUBICIN
467	1	20	CARBOPLATIN	PACLITAXEL
467	2	19	CARBOPLATIN	GEMCITABINE
467	3	25	RUCAPARIB
467	4	8	CARBOPLATIN	DOXORUBICIN
467	5	14	LETROZOLE
467	6	4	PACLITAXEL
467	7	6	CARBOPLATIN	GEMCITABINE
571	1	6	CARBOPLATIN
571	2	17	CARBOPLATIN	PACLITAXEL
571	3	19	CARBOPLATIN	DOXORUBICIN
571	4	6	CARBOPLATIN	GEMCITABINE
627	1	32	CARBOPLATIN	PACLITAXEL
627	2	28	CARBOPLATIN	DOXORUBICIN
627	3	5	PACLITAXEL
788	1	19	CARBOPLATIN	PACLITAXEL
788	2	19	CARBOPLATIN	DOXORUBICIN
788	3	16	LETROZOLE
839	1	21	CARBOPLATIN	PACLITAXEL
920	1	20	GEMCITABINE	CARBOPLATIN
920	2	25	PACLITAXEL
